# Supplementary material for: Do Patients Residing in Provincial Areas Transport and Spend More on Cancer Treatment in Korea?
Source: Int J Environ Res Public Health. 2021 Sep 1;18(17):9247. doi: 10.3390/ijerph18179247 (PMC8431159; doi:10.3390/ijerph18179247)
Supplement: Supplementary file 1 [file ijerph-18-09247-s001.zip]

Archive with 1 entries (1 files):
- ijerph-1317561-supplementary.pdf
